# Supplementary material for: Estimating Efficacy of Indigenous Isolates of Three Trichoderma Species as Biocontrol Agents Against Alternaria alternata and Curvularia spicifera
Source: J Fungi (Basel). 2026 Jun 10;12(6):421. doi: 10.3390/jof12060421 (PMC13302021; doi:10.3390/jof12060421)
Supplement: Supplementary file 1 [file jof-12-00421-s001.zip]

Archive with 1 entries (1 files):
- jof-4269575-supplementary.pdf
